# Supplementary material for: The Potential of Fasting and Caloric Restriction to Mitigate Radiation Damage—A Systematic Review
Source: Front Nutr. 2020 Sep 18;7:584543. doi: 10.3389/fnut.2020.584543 (PMC7530334; doi:10.3389/fnut.2020.584543)
Supplement: Supplementary file 1 [file Table_1.XLSX]

## Sheet: Sheet1
Supplementary Table 1 | Search Strategy. Keywords were combined using the Boolean operators and grouped by main search terms.
Main category	Sub category	Keywords in Boolean search format	Search number	Search mask
Ionizing radiation	Non therapeutic Radiation	"radiation" OR "radiation, Ionizing" [Mesh] OR "radiation effects" [Mesh] OR "radiation exposure" [Mesh] OR "radiation dosage" [Mesh] OR "radiation protection" [Mesh] OR "ionizing irradiation" OR "background irradiation" OR "natural irradiation" OR "nuclear events" OR "cosmic irradiation" OR "cosmic ray" OR "hze" OR "a radiation" OR "alpha irradiation" OR "a irradiation" OR "b radiation" OR "b ir…	1	Abstract/Title
	Radiotherapy	"Radiotherapy" [Mesh]	2	Abstract/Title
		#1 OR #2	3
Intake regulation	Fasting	"fasting" [Mesh]	4	All fields
	Restrictive diet	"caloric restriction" [Mesh] OR "diet restrict*" OR "food restrict*" OR "intake restrict*" OR "caloric limitat*" OR "diet limitat*" OR "food limitat*" OR "intake limitat*" OR "caloric regulat*" OR "diet regulat*" OR "food regulat*" OR "intake regulat*" OR "controlled diet" OR "controlled diet"	5	All fields
		#4 OR #5	6
Population	Inclusion	"Humans" OR "Animals" OR "Cells"	7	All fields
	Non inclusion	"Plants"	8	All fields
		#7 NOT #8	9
		#3 AND #6 AND #9	10
"Mesh" : Medical Subject Headings
