# Supplementary material for: The Potential of Fasting and Caloric Restriction to Mitigate Radiation Damage—A Systematic Review
Source: Front Nutr. 2020 Sep 18;7:584543. doi: 10.3389/fnut.2020.584543 (PMC7530334; doi:10.3389/fnut.2020.584543)
Supplement: Supplementary file 2 [file Table_2.XLSX]

## Sheet: Sheet1
Supplementary Table 2 | Additional single keywords for databases without a Boolean research tool
Radiation	HZE	Diet
Irradiation	Heavy particle(s)	Fasting
Solar particle event(s)	Heavy ion(s)	Caloric restriction
SPE	Ion(s)	Calorie restriction
Ray(s)	Neutron	Food
Flare	Proton
