# Supplementary material for: The Potential of Fasting and Caloric Restriction to Mitigate Radiation Damage—A Systematic Review
Source: Front Nutr. 2020 Sep 18;7:584543. doi: 10.3389/fnut.2020.584543 (PMC7530334; doi:10.3389/fnut.2020.584543)
Supplement: Supplementary file 3 [file Table_3.XLSX]

## Sheet: Sheet1
Supplementary Table 3 | Outcome parameters
Category	Outcome measurements
Molecular	mRNA expression, DNA lesions, DNA damage and response, Chromosomal Aberrations (CA), mutations
Biochemical	Levels of oxidative stress
Clinical	Stochastic effects : - Solid cancers, leukemia (except chronic lymphocytic leukemia, T-cell leukemia), lymphomas, multiple myeloma - Non cancerous diseases (e.g : cardiovascular disease, neurological disorders ...)
	Determinist effects : - Tissue toxicity on the radiation path and in surrounding organs (e.g : acute radiation syndrome, skin changes ...)
