# Supplementary material for: The Potential of Fasting and Caloric Restriction to Mitigate Radiation Damage—A Systematic Review
Source: Front Nutr. 2020 Sep 18;7:584543. doi: 10.3389/fnut.2020.584543 (PMC7530334; doi:10.3389/fnut.2020.584543)
Supplement: Supplementary file 4 [file Table_4.XLSX]

## Sheet: Sheet1
Supplementary Table 4 | Summary of risk of bias. Authors' judgement about each methodological quality item of each included study.
	Random sequence generation (selection bias)	Allocation concealment (selection bias)	Blinding of participants and personnel (performance bias)	Blinding of outcome assessment (detection bias)	Incomplete outcome data (attrition bias)	Selective outcome reporting (reporting bias)	Overall risk estimation
Smith et al. (1952)	?	?	?	?	+	+	?
Maisin et al. (1953)	?	?	?	?	+	+	?
Cappelli et al. (1967)	?	?	?	?	+	+	?
Omata et al. (1968)	?	?	?	?	+	+	?
Kozubik et al. (1982)	?	?	?	?	+	+	?
Yoshida et al. (1997)	?	?	?	?	+	+	?
Yoshida et al. (2002)	?	?	?	?	-	-	-
Yoshida et al. (2006)	?	?	?	?	+	+	?
Li et al. (2010)	?	?	?	?	-	-	-
Habermann et al. (2015)	+	?	-	?	+	+	-
Bonilla et al. (2019)	?	?	?	+	+	+	?
X+ : Low risk; −: High risk; ?: Unclear risk
