# Supplementary material for: The Potential of Fasting and Caloric Restriction to Mitigate Radiation Damage—A Systematic Review
Source: Front Nutr. 2020 Sep 18;7:584543. doi: 10.3389/fnut.2020.584543 (PMC7530334; doi:10.3389/fnut.2020.584543)
Supplement: Supplementary file 5 [file Table_5.XLSX]

## Sheet: Sheet1
Author / Date	Broad grouping	Organism	Species	Strain	Sex	Outcome type	Outcome Measure	N (control)	N (intervention)	Radiation area	Radiation Type	Radiation dose [Gy]	Caloric restriction durations (days)	Caloric restriction durations (weeks)	Carloric restriction time	% weight loss	% weekly Reduction	% weekly norm kcal	Max caloric restriction quantity (kCal/week)	Food quantity post	Bias corrected (Hedges)	Effect Size type	Effect size Type (Wasserman)	Tendency	Number of outcomes given the tendency
Yoshida (1997)	Animal	Rodent	mice	C3H/HeNirMs	Male	Clinical	Incidence of myeloid leukemia %	163	76	Whole body	X	3	28	4	Pre	10	5	95	65	Weight maintenance	4.56	0.49	Extremely Large	Beneficial	6
Yoshida (1997)	Animal	Rodent	mice	C3H/HeNirMs	Male	Clinical	Mean Time of Death	163	76	Whole body	X	3	28	4	Pre	10	5	95	65	Weight maintenance	2.17	0.33	Extremely Large	Beneficial	6
Habermann (2015)	Humans	N.A.	N.A.	N.A.	Female	Biological	Moment Arm	44	54	Cellular in vitro	γ	1.23	365	4	Pre	10	5	95	14000	N.A.	0.04	-0.4	None	None	9
Habermann (2015)	Humans	N.A.	N.A.	N.A.	Female	Biological	DNA tail	44	54	Cellular in vitro	γ	1.23	365	4	Pre	10	5	95	14000	N.A.	-0.01	-0.4	None	None	9
Habermann (2015)	Humans	N.A.	N.A.	N.A.	Female	Biological	Tail moment	44	54	Cellular in vitro	γ	1.23	365	4	Pre	10	5	95	14000	N.A.	-0.01	-0.4	None	None	9
Yoshida (1997)	Animals	Rodents	mice	C3H/HeNirMs	Male	Clinical	Onset of leukemia (days)	163	76	Whole body	X	3	Caloric restriction 65 kCal/week for 4 weeks before irradiation, with adapted diet to maintain weight	4	Pre (+Post)	20	30	70	65	Weight maintenance	n/a	n/a	n/a	Unknown	1
Yoshida (2002)	Animals	Rodents	mice	C3H/HeNirMs	Male	Clinical	Incidence of myeloid leukemia % (CR before)	272	99	Whole body	X	3	R 4 weeks before with normal diet after irradiation	4	Pre	20	30	70	65	N.A.	n/a	n/a	n/a	None	9
Yoshida (2002)	Animals	Rodents	mice	C3H/HeNirMs	Male	Clinical	Incidence of myeloid leukemia % (CR before + adaptative)	272	76	Whole body	X	3	Caloric restriction 65 kCal/week for 4 weeks before irradiation, with adapted diet to maintain weight	4	Pre (+Post)	20	30	70	65	Weight maintenance	n/a	n/a	n/a	Beneficial	6
Yoshida (2002)	Animals	Rodents	mice	C3H/HeNirMs	Male	Biological	Cycle cell HSC femur CFU size (CR before + adaptative)	272	76	Whole body	X	3	Caloric restriction 65 kCal/week for 4 weeks before irradiation, with adapted diet to maintain weight	4	Pre (+Post)	20	30	70	65	Weight maintenance	n/a	n/a	n/a	Negative	2
Yoshida (2002)	Animals	Rodents	mice	C3H/HeNirMs	Male	Biological	Cycle cell HSC spleen CFU size (CR before + adaptative)	272	76	Whole body	X	3	Caloric restriction 65 kCal/week for 4 weeks before irradiation, with adapted diet to maintain weight	4	Pre (+Post)	20	30	70	65	Weight maintenance	n/a	n/a	n/a	Negative	2
Yoshida (2006)	Animals	Rodents	mice	C3H/HeNirMs	Male	Clinical	Incidence of myeloid leukemia %	270	98	Whole body	X	3	R 4 weeks before with normal diet after irradiation	4	Pre	20	30	70	65	95	n/a	n/a	n/a	None	9
Yoshida (2006)	Animals	Rodents	mice	C3H/HeNirMs	Male	Clinical	Other tumor %	270	98	Whole body	X	3	R 4 weeks before with normal diet after irradiation	4	Pre	20	30	70	65	95	n/a	n/a	n/a	None	9
Yoshida (2006)	Animals	Rodents	mice	C3H/HeNirMs	Male	Clinical	Tumor free mice %	270	98	Whole body	X	3	R 4 weeks before with normal diet after irradiation	4	Pre	20	30	70	65	95	n/a	n/a	n/a	None	9
Yoshida (2006)	Animals	Rodents	mice	C3H/HeNirMs	Male	Clinical	Incidence of myeloid leukemia %	270	75	Whole body	X	3	Caloric restriction 65 kCal/week for 4 weeks before irradiation, with adapted diet to maintain weight	4	Pre (+Post)	20	30	70	65	Weight maintenance	n/a	n/a	n/a	Beneficial	6
Yoshida (2006)	Animals	Rodents	mice	C3H/HeNirMs	Male	Clinical	Other tumor %	270	75	Whole body	X	3	Caloric restriction 65 kCal/week for 4 weeks before irradiation, with adapted diet to maintain weight	4	Pre (+Post)	20	30	70	65	Weight maintenance	n/a	n/a	n/a	None	9
Yoshida (2006)	Animals	Rodents	mice	C3H/HeNirMs	Male	Clinical	Tumor free mice %	270	75	Whole body	X	3	Caloric restriction 65 kCal/week for 4 weeks before irradiation, with adapted diet to maintain weight	4	Pre (+Post)	20	30	70	65	Weight maintenance	n/a	n/a	n/a	Beneficial	6
Yoshida (2006)	Animals	Rodents	mice	C3H/HeNirMs	Male	Clinical	Median Time of Death (Bef-group)	270	98	Whole body	X	3	R 4 weeks before with normal diet after irradiation	4	Pre	20	30	70	65	95	n/a	n/a	n/a	None	9
Yoshida (2006)	Animals	Rodents	mice	C3H/HeNirMs	Male	Clinical	Median Time of Death (Bef/Aft-group)	270	75	Whole body	X	3	Caloric restriction 65 kCal/week for 4 weeks before irradiation, with adapted diet to maintain weight	4	Pre (+Post)	20	30	70	65	Weight maintenance	n/a	n/a	n/a	Beneficial	6
	Meta data of all inlcuded caloric restriction studies
