# Supplementary material for: The Potential of Fasting and Caloric Restriction to Mitigate Radiation Damage—A Systematic Review
Source: Front Nutr. 2020 Sep 18;7:584543. doi: 10.3389/fnut.2020.584543 (PMC7530334; doi:10.3389/fnut.2020.584543)
Supplement: Supplementary file 6 [file Table_6.XLSX]

## Sheet: Sheet1
Author / Date	Broad grouping	Organism	Species	Strain	Sex	Outcome type	Outcome Measure	N (control)	N (intervention)	Radiation area	Radiation Type	Radiation dose [Gy]	Fasting regime	Intervals	Intervals (days)	Intervals (no. days)	Fasting durations (hours)	Food access duration prior (days)	Fasting senquence (days)	Fasting time	Food quantity	Bias corrected (Hedges)	Effect Size	Adapted corrected bias	Effect size Type (Wasserman)	Tendency
Bonilla (2019)	Animal	Rodent	Mice	C57Bl/6J	Unk	Biological	% of positive CC3 cells H24	4	4	Abdominal	X	11.5	Continouous	None	Zero	0	24	0	1	Pre	Ad libidum	-1.68	-1.61	1.68	Extremely Large	Beneficial
Bonilla (2019)	Animal	Rodent	Mice	C57Bl/6J	Unk	Histological	Crypts depth	8	7	Abdominal	X	12	Continouous	None	Zero	0	24	0	1	Pre	Ad libidum	-0.84	-1.06	-0.84	Negative	None
Bonilla (2019)	Animal	Rodent	Mice	C57Bl/6J	Unk	Histological	Crypts depth	5	6	Abdominal	X	11.5	Continouous	None	Zero	0	24	0	1	Pre	Ad libidum	-0.8	-1.23	-0.8	Negative	None
Bonilla (2019)	Animal	Rodent	Mice	C57Bl/6J	Unk	Biological	% of positive gammaH2AX cells H24	4	4	Abdominal	X	11.5	Continouous	None	Zero	0	24	0	1	Pre	Ad libidum	-0.4	-1.4	0.4	None	None
Bonilla (2019)	Animal	Rodent	Mice	C57Bl/6J	Unk	Biological	% of positive gammaH2AX cells H0	4	4	Abdominal	X	11.5	Continouous	None	Zero	0	24	0	1	Pre	Ad libidum	0.22	-1.39	-0.22	None	None
Bonilla (2019)	Animal	Rodent	Mice	C57Bl/6J	Unk	Biological	% of positive CC3 cells H0	4	4	Abdominal	X	11.5	Continouous	None	Zero	0	24	0	1	Pre	Ad libidum	0.28	-1.39	-0.28	None	None
Cappelli (1967)	Animal	Rodent	Mice	NMRI	Both	Clinical	Mean Time of Death	144	144	Whole body	X	8.17	Continouous	None	Zero	0	12	0.041	14	Pre	Ad libidum	0.69	-0.24	0.69	Large	Beneficial
Smith (1952)	Animal	Rodent	Guinea pigs	Hartley	Both	Clinical	Mean Time of Death	39	39	Whole body	X	3.5	Continouous	Zero	Zero	0	72	0	3	During (-1/+2)	Ad libidum	0.99	-0.47	0.99	Extremely Large	Beneficial
Bonilla (2019)	Animal	Rodent	Mice	C57Bl/6J	Unk	Histological	Regenerating crypts	7	7	Abdominal	X	11.5	Continouous	None	Zero	0	24	0	1	Pre	Ad libidum	1.47	-1.18	1.47	Extremely Large	Beneficial
Bonilla (2019)	Animal	Rodent	Mice	C57Bl/6J	Unk	Histological	Crypts density	5	6	Abdominal	X	11.5	Continouous	None	Zero	0	24	0	1	Pre	Ad libidum	3.15	-1.77	3.15	Extremely Large	Beneficial
Bonilla (2019)	Animal	Rodent	Mice	C57Bl/6J	Unk	Histological	Villi heights	5	6	Abdominal	X	11.5	Continouous	None	Zero	0	24	0	1	Pre	Ad libidum	3.8	-1.98	3.8	Extremely Large	Beneficial
Bonilla (2019)	Animal	Rodent	Mice	C57Bl/6J	Unk	Histological	Villi heights	8	7	Abdominal	X	12	Continouous	None	Zero	0	24	0	1	Pre	Ad libidum	4.19	-1.81	4.19	Extremely Large	Beneficial
Bonilla (2019)	Animal	Rodent	Mice	C57Bl/6J	Unk	Histological	Crypts density	8	7	Abdominal	X	12	Continouous	None	Zero	0	24	0	1	Pre	Ad libidum	4.42	-1.88	4.42	Extremely Large	Beneficial
Maisin (1953)	Animal	Rodent	Rats	Unk	Unk	Clinical	Survival rate (with liver protection)	24	24	Whole body (with liver protection)	X	7	Continouous	None	Zero	0	48	0	2	During (-1/+1)	Ad libidum	n/a	n/a	n/a	n/a	Beneficial
Bonilla (2019)	Animal	Rodent	Mice	C57Bl/6J	Unk	Clinical	Survival rate	4	4	Abdominal	X	11.5	Continouous	Fasting 24h before	Zero	0	24	0	1	Pre	Ad libidum	n/a	n/a	n/a	n/a	Beneficial
Smith (1952)	Animal	Rodent	Guinea pigs	Hartley	Both	Clinical	Survival rate	39	39	Whole body	X	3.5	Continouous	None	Zero	0	72	0	3	During (-1/+2)	Ad libidum	n/a	n/a	n/a	n/a	None
Maisin (1953)	Animal	Rodent	Rats	Unk	Unk	Clinical	Survival rate (without liver protection)	12	24	Whole body (without liver protection)	X	7	Continouous	None	Zero	0	48	0	2	During (-1/+1)	Ad libidum	n/a	n/a	n/a	n/a	None
Omata (1968)	Animal	Rodent	Rats	Wister	Male	Biological	Mg++ dependant RNA polymerase activity in liver nuclei (counts/min/mg DNA x10-3)	4	4	Whole body	X	6.5	Continouous	None	Zero	0	48	0	2	During (-1/+1)	Ad libidum	n/a	n/a	n/a	n/a	Unknown
Omata (1968)	Animal	Rodent	Rats	Wister	Male	Biological	Mn++ dependant RNA polymerase activity in liver nuclei (counts/min/mg DNA x10-3)	4	4	Whole body	X	6.5	Continouous	None	Zero	0	49	0	2	During (-1/+1)	Ad libidum	n/a	n/a	n/a	n/a	Unknown
Kozubik (1982)	Animal	Rodent	Mice	C57 BL/10	Male	Clinical	Survival rate at 30 days (C57 BL/10)	20 to 40	20 to 40	Whole body	γ	8.7	Intermittent	24h rotation for 6 weeks	One	1	504	21	42	Pre	Ad libidum	n/a	n/a	n/a	n/a	Beneficial
Kozubik (1982)	Animal	Rodent	Mice	H	Male	Clinical	Survival rate at 30 days (H strain)	20 to 40	20 to 40	Whole body	γ	8.7	Intermittent	24h rotation for 2 weeks	One	1	168	7	14	Pre	Ad libidum	n/a	n/a	n/a	n/a	Beneficial
Kozubik (1982)	Animal	Rodent	Mice	H	Male	Clinical	Survival rate at 30 days (H strain)	20 to 40	20 to 40	Whole body	γ	8.7	Intermittent	24h rotation for 3 weeks	One	1	264	10	21	Pre	Ad libidum	n/a	n/a	n/a	n/a	Beneficial
Kozubik (1982)	Animal	Rodent	Mice	F1	Male	Clinical	Survival rate at 30 days (F1)	20 to 40	20 to 40	Whole body	γ	9.5	Intermittent	24h rotation for 2 weeks	One	1	168	7	14	Pre	Ad libidum	n/a	n/a	n/a	n/a	Beneficial
Kozubik (1982)	Animal	Rodent	Mice	F1	Male	Clinical	Survival rate at 30 days (F1)	20 to 40	20 to 40	Whole body	γ	9.5	Intermittent	24h rotation for 3 weeks	One	1	264	10	21	Pre	Ad libidum	n/a	n/a	n/a	n/a	Beneficial
Kozubik (1982)	Animal	Rodent	Mice	F1	Male	Clinical	Survival rate at 30 days (F1)	20 to 40	20 to 40	Whole body	γ	9.5	Intermittent	24h rotation for 6 weeks	One	1	504	21	42	Pre	Ad libidum	n/a	n/a	n/a	n/a	Beneficial
Kozubik (1982)	Animal	Rodent	Mice	H	Male	Clinical	Survival rate at 30 days (H strain)	40	40	Whole body	γ	8.5	Intermittent	1 day fasting - 1 day feeding 2 weeks	One	1	168	7	14	Pre	Ad libidum	n/a	n/a	n/a	n/a	Beneficial
Kozubik (1982)	Animal	Rodent	Mice	C57 BL/10	Male	Clinical	Survival rate at 30 days (C57 BL/10)	40	40	Whole body	γ	9.5	Intermittent	1 day fasting - 1 day feeding 3 weeks	One	1	264	7	21	Pre	Ad libidum	n/a	n/a	n/a	n/a	Beneficial
Kozubik (1982)	Animal	Rodent	Mice	C57 BL/10	Male	Clinical	Survival rate at 30 days (C57 BL/10)	40	40	Whole body	γ	9.5	Intermittent	1 day fasting - 2 day feeding 3 weeks	Two	2	168	9	21	Pre	Ad libidum	n/a	n/a	n/a	n/a	Beneficial
Kozubik (1982)	Animal	Rodent	Mice	C57 BL/10	Male	Clinical	Survival rate at 30 days (C57 BL/10)	20 to 40	20 to 40	Whole body	γ	8.7	Intermittent	24h rotation for 1 week	One	1	96	3	7	Pre	Ad libidum	n/a	n/a	n/a	n/a	None
Kozubik (1982)	Animal	Rodent	Mice	C57 BL/10	Male	Clinical	Survival rate at 30 days (C57 BL/10)	20 to 40	20 to 40	Whole body	γ	8.7	Intermittent	24h rotation for 2 weeks	One	1	168	7	14	Pre	Ad libidum	n/a	n/a	n/a	n/a	None
Kozubik (1982)	Animal	Rodent	Mice	C57 BL/10	Male	Clinical	Survival rate at 30 days (C57 BL/10)	20 to 40	20 to 40	Whole body	γ	8.7	Intermittent	24h rotation for 3 weeks	One	1	264	10	21	Pre	Ad libidum	n/a	n/a	n/a	n/a	None
Kozubik (1982)	Animal	Rodent	Mice	C57 BL/10	Male	Clinical	Survival rate at 30 days (C57 BL/10)	20 to 40	20 to 40	Whole body	γ	8.7	Intermittent	24h rotation for 4 weeks	One	1	336	14	28	Pre	Ad libidum	n/a	n/a	n/a	n/a	None
Kozubik (1982)	Animal	Rodent	Mice	H	Male	Clinical	Survival rate at 30 days (H strain)	20 to 40	20 to 40	Whole body	γ	8.7	Intermittent	24h rotation for 1 week	One	1	96	3	7	Pre	Ad libidum	n/a	n/a	n/a	n/a	None
Kozubik (1982)	Animal	Rodent	Mice	H	Male	Clinical	Survival rate at 30 days (H strain)	20 to 40	20 to 40	Whole body	γ	8.7	Intermittent	24h rotation for 4 weeks	One	1	336	14	28	Pre	Ad libidum	n/a	n/a	n/a	n/a	None
Kozubik (1982)	Animal	Rodent	Mice	H	Male	Clinical	Survival rate at 30 days (H strain)	20 to 40	20 to 40	Whole body	γ	8.7	Intermittent	24h rotation for 6 weeks	One	1	504	21	42	Pre	Ad libidum	n/a	n/a	n/a	n/a	None
Kozubik (1982)	Animal	Rodent	Mice	F1	Male	Clinical	Survival rate at 30 days (F1)	20 to 40	20 to 40	Whole body	γ	9.5	Intermittent	24h rotation for 1 week	One	1	96	3	7	Pre	Ad libidum	n/a	n/a	n/a	n/a	None
Kozubik (1982)	Animal	Rodent	Mice	F1	Male	Clinical	Survival rate at 30 days (F1)	20 to 40	20 to 40	Whole body	γ	9.5	Intermittent	24h rotation for 4 weeks	One	1	336	14	28	Pre	Ad libidum	n/a	n/a	n/a	n/a	None
Kozubik (1982)	Animal	Rodent	Mice	H	Male	Clinical	Survival rate at 30 days (H strain)	40	40	Whole body	γ	8.5	Intermittent	1 day fasting - 2 day feeding 2 weeks	Two	2	120	9	14	Pre	Ad libidum	n/a	n/a	n/a	n/a	None
Kozubik (1982)	Animal	Rodent	Mice	H	Male	Clinical	Survival rate at 30 days (H strain)	40	40	Whole body	γ	8.5	Intermittent	1 day fasting - 3 day feeding 2 weeks	Three	3	96	10	14	Pre	Ad libidum	n/a	n/a	n/a	n/a	None
Kozubik (1982)	Animal	Rodent	Mice	H	Male	Clinical	Survival rate at 30 days (H strain)	40	40	Whole body	γ	8.5	Intermittent	1 day fasting - 4 day feeding 2 weeks	Four	4	72	11	14	Pre	Ad libidum	n/a	n/a	n/a	n/a	None
Kozubik (1982)	Animal	Rodent	Mice	H	Male	Clinical	Survival rate at 30 days (H strain)	40	40	Whole body	γ	8.5	Intermittent	1 day fasting - 5 day feeding 2 weeks	Five	5	72	11	14	Pre	Ad libidum	n/a	n/a	n/a	n/a	None
Kozubik (1982)	Animal	Rodent	Mice	C57 BL/10	Male	Clinical	Survival rate at 30 days (C57 BL/10)	40	40	Whole body	γ	9.5	Intermittent	1 day fasting - 3 day feeding 3 weeks	Three	3	144	10	21	Pre	Ad libidum	n/a	n/a	n/a	n/a	None
Kozubik (1982)	Animal	Rodent	Mice	C57 BL/10	Male	Clinical	Survival rate at 30 days (C57 BL/10)	40	40	Whole body	γ	9.5	Intermittent	1 day fasting - 4 day feeding 3 weeks	Four	4	120	11	21	Pre	Ad libidum	n/a	n/a	n/a	n/a	None
Kozubik (1982)	Animal	Rodent	Mice	C57 BL/10	Male	Clinical	Survival rate at 30 days (C57 BL/10)	40	40	Whole body	γ	9.5	Intermittent	1 day fasting - 5 day feeding 3 weeks	Five	5	96	11	21	Pre	Ad libidum	n/a	n/a	n/a	n/a	None
Li (2010)	Animal	Rodent	Mice	ICR	Both	Clinical	Survival rate	8	8	Whole body	γ	7.5	Intermittent	Fasting 12h before	Half	0.5	12	0	0.5	Pre	Ad libidum	n/a	n/a	n/a	n/a	None
Li (2010)	Animal	Rodent	Mice	ICR	Both	Clinical	Survival rate	8	8	Whole body	γ	7.5	Intermittent	Fasting 48h before	Two	2	48	0	2	Pre	Ad libidum	n/a	n/a	n/a	n/a	Unknown
Li (2010)	Animal	Rodent	Mice	ICR	Both	Clinical	Survival rate	8	8	Whole body	γ	7.5	Intermittent	Fasting 72h before	Three	3	72	0	3	Pre	Ad libidum	n/a	n/a	n/a	n/a	Unknown
Meta data of all included fasting studies
