# Supplementary material for: The Potential of Fasting and Caloric Restriction to Mitigate Radiation Damage—A Systematic Review
Source: Front Nutr. 2020 Sep 18;7:584543. doi: 10.3389/fnut.2020.584543 (PMC7530334; doi:10.3389/fnut.2020.584543)
Supplement: Supplementary file 7 [file Data_Sheet_1.XLSX]

## Sheet: Sheet1
Supplementary Figure 1 | Detailed list of caloric restriction studies with their respective outcomes and study designs without effect size results.
	Outcome	Study design	Intervention value	Control value	Significance
Yoshida (1997)	Onset of leukemia (days)		689	330	Unk
Yoshida (2002)	Incidence of myeloid leukemia		16.2%	21.6%	NS
Yoshida (2002)	Incidence of myeloid leukemia		7.9%	21.6%	S
	Cycle cell HSC femur CFU size at week 30 post irradiation		26%	46%	S
	Cycle cell HSC spleen CFU size at week 30 post irradiation		17.7%	31.4%	S
Yoshida (2006)	Incidence of myeloid leukemia		16.3%	22.2%	NS
	Other tumor		121.4%	114.1%	NS
	Tumor free mice		7.1%	7.4%	NS
	Median Time of Death		722	697	NS*
Yoshida (2006)	Incidence of myeloid leukemia		8%	22.2%	S
	Other tumor		101.3%	114.1%	NS
	Tumor free mice		20%	7.4%	S
	Median Time of Death		731	697	S*
Unk : unknown, S : significant (P < 0.05), NS : non significant, NA : non applicable, M : Mice. * refers to an additional analysis based on the log rank method with mean survival curves.
