# Supplementary material for: The Potential of Fasting and Caloric Restriction to Mitigate Radiation Damage—A Systematic Review
Source: Front Nutr. 2020 Sep 18;7:584543. doi: 10.3389/fnut.2020.584543 (PMC7530334; doi:10.3389/fnut.2020.584543)
Supplement: Supplementary file 8 [file Data_Sheet_2.XLSX]

## Sheet: Sheet1
Supplementary Figure 2 | Detailed list of fasting studies with their respective outcomes and study protocols without effect size results.
	Outcome	Study design	X	Intervention value	Control value	Significance
Smith et al. (1952)	Survival rate		NA	0.82	0.87	NS
Maisin et al. (1953)	Survival rate (with liver protection)		NA	0.5	0.25	S
	Survival rate (without liver protection)			0	0	NS
Omata et al. (1968)	Mg++ dependant RNA polymerase activity in liver nuclei (counts/min /mg DNA x10-3)		NA	0.91	2.03	Unk
	Mn++ dependant RNA polymerase activity in liver nuclei (counts/min /mg DNA x10-3)			2.67	6.79	Unk
Kozubik et al. (1982)	Survival rate at 30 days (C57 BL/10)		1	0.3	0.3	NS
			2	0.5		NS
			3	0.47		NS
			4	0.21		NS
			6	0.98		S
Kozubik et al. (1982)	Survival rate at 30 days (H strain)		1	0.17	0.28	NS
			2	0.93		S
			3	0.63		S
			4	0.3		NS
			6	0.23		NS
Kozubik et al. (1982)	Survival rate at 30 days (F1)		1	0.13	0.33	NS
			2	0.7		S
			3	0.91		S
			4	0.53		NS
			6	0.59		S
Kozubik et al. (1982)	Survival rate at 30 days (H strain)		1	0.47	0.06	S
			2	0.27	0.13	NS
			3	0.28	0.13	NS
			4	0	0.06	NS
			5	0.19	0.09	NS
Kozubik et al. (1982)	Survival rate at 30 days (F1)		1	0.9	0.28	S
			2	0.95	0.2	S
			3	0.3	0.2	NS
			4	0.28	0.34	NS
			5	0.36	0.24	NS
Li et al. (2010)	Survival rate		12	0	0	NS
			48	0.125		Unk
			72	0.5		Unk
Bonilla et al. (2019)	Survival rate		NA	1	0	S
A parameter can be variable in the study design and will be refered as X (see protocols and figures). Unk : unknown, S : significant (P < 0.05), NS : non significant, NA : non applicable, M : Mice, R : Rats, GP : Guinea pig, Mn : Manganese, Mg : Magnesium
